# Supplementary material for: Unveiling the transcriptomic landscape and the potential antagonist feedback mechanisms of TGF-β superfamily signaling module in bone and osteoporosis
Source: Cell Commun Signal. 2022 Nov 28;20:190. doi: 10.1186/s12964-022-01002-2 (PMC9703672; doi:10.1186/s12964-022-01002-2)
Supplement: Supplementary file 3 — Additional file 2. Table S2. Expressional analysis and relative ranking of TGF-β superfamily receptors and SMADs in bone-related transcriptomes. [file 12964_2022_1002_MOESM3_ESM.xlsx]

## Sheet: 工作表1
	Table S2. Expressional analysis and relative ranking of TGF-β superfamily receptors and SMADs in bone-related transcriptomes
							Bone marrows							Bone marrow-derived MSCs
				GSE94339				GSE102312			GSE120444				GSE94736
				(n=3)				(n=7)			(n=8)				(n=28)
		Gene name	RPKM	TPM	Rank		FPKM	TPM	Rank		TPM	Rank		RPKM	TPM	Rank
		TGFBR1 (ALK5)	4.76± 0.49	11.47± 1.40	1		12.06± 1.50	21.75± 4.21	1		11.61± 2.69	1		14.32± 3.66	18.28± 4.64	1
		ACVR1B (ALK4)	3.24± 0.68	7.82± 1.85	2		5.54± 1.43	10.12± 3.04	2		3.67± 0.61	2		3.29± 2.24	4.20± 2.86	3
		ACVR1 (ALK2)	2.42± 1.00	5.93± 2.67	3		1.87± 1.15	3.50± 2.46	3		2.83± 0.36	3		5.67± 2.51	7.24± 3.21	2
		ACVRL1 (ALK1)	0.79± 0.36	1.93± 0.95	4		0.33± 0.19	0.62± 0.38	5		0.76± 0.21	5		0.48± 0.32	0.61± 0.41	5
		BMPR1A (ALK3)	0.28± 0.20	0.69± 0.51	5		0.43± 0.37	0.83± 0.79	4		1.79± 0.23	4		0.55± 0.46	0.70± 0.59	4
		ACVR1C (ALK7)	0.21± 0.12	0.52± 0.30	6		0.03± 0.03	0.06± 0.04	6		0.44± 0.09	6		0.15± 0.15	0.19± 0.19	6
		BMPR1B (ALK6)	0.04± 0.04	0.11± 0.10	7		0.02± 0.01	0.03± 0.02	7		0.11± 0.03	7		0.14± 0.12	0.18± 0.15	7
		TGFBR2	21.44± 8.72	52.16± 22.71	1		24.73± 8.50	46.27± 21.01	1		42.78± 4.52	1		19.34± 15.48	24.69± 19.75	1
		BMPR2	1.83± 0.33	4.44± 1.03	2		1.01± 0.33	1.89± 0.78	2		3.56± 0.39	2		11.18± 2.15	14.28± 2.73	3
		ACVR2A	0.78± 0.44	1.92± 1.13	3		0.56± 0.34	1.05± 0.73	3		2.07± 0.38	3		3.13± 1.02	3.99± 1.30	4
		ACVR2B	0.70± 0.33	1.71± 0.85	4		0.21± 0.14	0.41± 0.31	4		0.76± 0.18	4		12.26± 2.31	15.65± 2.95	2
		AMHR2	0.50± 0.25	1.22± 0.67	5		0.10± 0.06	0.18± 0.10	5		0.12± 0.11	5		2.96± 1.80	3.77± 2.30	5
		SMAD3	9.52± 2.68	23.08± 7.27	1		7.15± 3.90	13.61± 8.67	1		8.88± 1.45	3		39.06± 5.99	49.87± 7.64	4
		SMAD7	8.92± 6.14	20.89± 12.9	2		5.59± 2.63	10.34± 5.86	2		9.83± 3.71	1		1.10± 1.61	1.40± 2.04	6
		SMAD2	5.4± 0.78	13.09± 2.61	3		4.95± 0.57	9.05± 2.11	4		4.06± 0.30	5		52.25± 3.03	66.71± 3.84	2
		SMAD4	6.31± 1.46	15.34± 4.37	4		5.03± 0.98	9.28± 2.90	3		8.98± 0.79	2		61.24± 3.32	78.19± 4.28	1
		SMAD1	4.81± 0.58	11.60± 1.65	5		1.37± 0.50	2.47± 0.99	6		2.70± 0.94	6		36.74± 5.97	46.91± 7.64	5
		SMAD5	2.51± 0.68	6.12± 1.99	6		1.92± 0.57	3.57± 1.37	5		4.67± 0.32	4		40.77± 4.17	52.06± 5.30	3
		SMAD6	0.21± 0.08	0.51± 0.22	7		0.09± 0.06	0.17± 0.11	8		0.27± 0.10	7		0.39± 0.31	0.49± 0.39	8
		SMAD8(9)	0.06± 0.04	0.16± 0.11	8		0.13± 0.07	0.25± 0.14	7		0.15± 0.06	8		1.01± 0.50	1.29± 0.64	7
