# Supplementary material for: Unveiling the transcriptomic landscape and the potential antagonist feedback mechanisms of TGF-β superfamily signaling module in bone and osteoporosis
Source: Cell Commun Signal. 2022 Nov 28;20:190. doi: 10.1186/s12964-022-01002-2 (PMC9703672; doi:10.1186/s12964-022-01002-2)
Supplement: Supplementary file 4 — Additional file 3. Table S3. Expressional analysis and relative ranking of TGF-β superfamily ligands in bone-related transcriptomes. [file 12964_2022_1002_MOESM4_ESM.xlsx]

## Sheet: 工作表1
	Table S3. Expressional analysis and relative ranking of TGF-β superfamily ligands in bone-related transcriptomes
							Bone marrows							Bone marrow-derived MSCs
				GSE94339				GSE102312			GSE120444				GSE94736
				(n=3)				(n=7)			(n=8)				(n=28)
		Gene name	RPKM	TPM	Rank		FPKM	TPM	Rank		TPM	Rank		RPKM	TPM	Rank
		TGFB1	77.80± 28.71	189.56± 76.4	1		128.38± 23.32	235.7± 69.13	1		34.26± 5.50	1		33.10± 9.20	42.26± 11.75	3
		GDF11	3.74± 0.82	9.09± 2.48	2		0.95± 0.44	1.79± 0.99	3		1.54± 0.21	2		44.68± 10.46	57.05± 13.32	1
		TGFB3	1.83± 0.46	4.45± 1.36	3		0.52± 0.23	0.97± 0.52	4		1.05± 0.19	4		36.21± 9.88	46.24± 12.63	2
		INHBA	1.02± 1.70	2.29± 3.81	4		1.53± 0.95	2.78± 1.79	2		0.12± 0.09	9		0.76± 0.66	0.98± 0.84	5
		BMP3	0.63± 0.14	1.51± 0.33	5		0.16± 0.17	0.29± 0.35	8		1.24± 0.86	3		0.38± 0.20	0.49± 0.26	10
		NODAL	0.47± 0.34	1.16± 0.86	6		0.24± 0.12	0.46± 0.26	6		0.18± 0.08	6		0.55± 0.60	0.70± 0.77	6
		GDF9	0.41± 0.17	0.99± 0.45	7		0.17± 0.07	0.31± 0.14	7		0.21± 0.12	5		0.41± 0.31	0.52± 0.39	9
		INHBB	0.16± 0.04	0.38± 0.12	8		0.36± 0.54	0.54± 0.67	5		0.05± 0.03	12		0.44± 0.29	0.56± 0.37	8
		GDF10	0.13± 0.08	0.33± 0.21	9		0.03± 0.02	0.05± 0.04	10		0.15± 0.04	7		0.92± 0.88	1.18± 1.13	4
		GDF1	0.13± 0.04	0.32± 0.09	10		0.02± 0.02	0.03± 0.03	12		0.06± 0.03	11		0.49± 0.17	0.63± 0.21	7
		INHBC	0.06± 0.02	0.14± 0.05	11		0.03± 0.01	0.05± 0.02	10		0.01± 0.01	14		0.29± 0.27	0.37± 0.34	12
		TGFB2	0.04± 0.01	0.11± 0.03	12		0± 0	0± 0	-		0.06± 0.03	10		0.15± 0.13	0.20± 0.16	13
		INHBE	0.01± 0.02	0.03± 0.05	13		0.05± 0.04	0.10± 0.09	9		0.12± 0.04	8		0.36± 0.28	0.46± 0.35	11
		MSTN	0.01± 0.01	0.03± 0.03	13		0.01± 0.01	0.01± 0.03	13		0.01± 0.01	13		0.15± 0.11	0.19± 0.15	14
		GDF3	0.01± 0.02	0.02± 0.03	14		0± 0	0± 0	-		0± 0	-		0.14± 0.08	0.17± 0.10	15
		BMP6	1.66± 0.19	4.03± 0.69	1		0.60± 0.33	1.12± 0.71	3		1.18± 0.31	2		0.76± 0.56	0.97± 0.72	7
		BMP8B	1.18± 0.61	2.90± 1.62	2		0.49± 0.18	0.91± 0.38	4		1.43± 0.45	1		3.24± 1.66	4.14± 2.11	1
		BMP8A	0.56± 0.06	1.34± 0.19	3		0.73± 0.27	1.38± 0.61	2		0.11± 0.06	8		2.59± 1.06	3.30± 1.35	2
		BMP2	0.55± 0.44	1.30± 0.94	4		0.99± 0.58	1.76± 1.04	1		0.25± 0.10	5		1.71± 0.88	2.19± 1.12	3
		AMH	0.39± 0.15	0.95± 0.42	5		0.26± 0.20	0.48± 0.38	5		0.77± 0.24	3		0.98± 1.09	1.25± 1.40	6
		BMP5	0.35± 0.25	0.87± 0.65	6		0.08± 0.12	0.14± 0.21	6		0.16± 0.13	7		1.12± 1.01	1.43± 1.29	5
		GDF7	0.09± 0.04	0.21± 0.07	7		0.01± 0.03	0.03± 0.06	7		0.60± 0.31	4		0.54± 0.19	0.69± 0.24	8
		BMP4	0.06± 0.06	0.16± 0.16	8		0.01± 0.01	0.02± 0.02	8		0.17± 0.10	6		0.21± 0.10	0.26± 0.13	11
		GDF6	0.02± 0.02	0.04± 0.04	9		0± 0	0± 0.01	-		0.03± 0.02	11		0.16± 0.08	0.20± 0.10	12
		GDF5	0.01± 0.01	0.01± 0.03	10		0± 0.01	0± 0.01	11		0.05± 0.03	9		0.25± 0.09	0.31± 0.11	10
		GDF2	0.01± 0.01	0.01± 0.02	10		0± 0	0± 0	-		0± 0	13		0.30± 0.20	0.38± 0.25	9
		BMP7	0± 0	0± 0	-		0.01± 0	0.02± 0.01	8		0.05± 0.02	10		1.37± 0.78	1.75± 1.00	4
		BMP10	0± 0	0± 0	-		0± 0.01	0.01± 0.01	10		0± 0	12		0.14± 0.08	0.18± 0.10	13
		BMP15	0± 0	0± 0	-		0± 0	0± 0	-		0± 0	-		0.14± 0.08	0.18± 0.10	14
