# Supplementary material for: Unveiling the transcriptomic landscape and the potential antagonist feedback mechanisms of TGF-β superfamily signaling module in bone and osteoporosis
Source: Cell Commun Signal. 2022 Nov 28;20:190. doi: 10.1186/s12964-022-01002-2 (PMC9703672; doi:10.1186/s12964-022-01002-2)
Supplement: Supplementary file 5 — Additional file 4. Table S4. Expressional analysis and relative ranking of TGF-β superfamily antagonists in bone-related transcriptomes. [file 12964_2022_1002_MOESM5_ESM.xlsx]

## Sheet: 工作表1
	Table S4. Expressional analysis and relative ranking of TGF-β superfamily antagonists in bone-related transcriptomes
							Bone marrows							Bone marrow-derived MSCs
				GSE94339				GSE102312			GSE120444				GSE94736
				(n=3)				(n=7)			(n=8)				(n=28)
		Gene name	RPKM	TPM	Rank		FPKM	TPM	Rank		TPM	Rank		RPKM	TPM	Rank
		TWSG1	5.12± 1.87	12.52± 5.11	1		1.92± 0.54	3.46± 1.01	2		4.48± 0.89	1		80.21± 11.04	102.41± 14.10	1
		FSTL3	3.32± 0.71	7.92± 1.17	2		10.00± 6.14	17.79± 10.76	1		2.41± 0.76	3		7.25± 3.01	9.26± 3.84	2
		FSTL1	2.55± 1.50	6.30± 3.90	3		0.64± 0.70	1.12± 1.20	3		1.29± 0.64	5		2.15± 1.25	2.74± 1.60	5
		NOG	2.27± 1.23	5.58± 3.19	4		0.26± 0.16	0.45± 0.23	6		4.12± 1.41	2		0.34± 0.23	0.44± 0.29	11
		CHRDL1	1.30± 1.04	3.23± 2.68	5		0.28± 0.34	0.50± 0.58	5		0.70± 0.37	6		2.80± 2.50	3.58± 3.19	4
		FST	0.35± 0.22	0.84± 0.54	6		0.04± 0.04	0.08± 0.07	8		0.13± 0.05	11		1.25± 0.86	1.59± 1.10	6
		GREM2	0.11± 0.06	0.26± 0.15	7		0.02± 0.02	0.03± 0.03	10		0.22± 0.23	8		0.13± 0.10	0.17± 0.13	13
		DAND5	0.07± 0.05	0.17± 0.14	8		0.09± 0.04	0.16± 0.08	7		0.68± 0.20	7		5.67± 2.45	7.24± 3.13	3
		NBL1	0.07± 0.04	0.16± 0.11	9		0.50± 0.41	0.85± 0.63	4		2.18± 0.71	4		0.39± 0.40	0.50± 0.51	8
		FSTL4	0.05± 0.04	0.13± 0.10	10		0.02± 0.02	0.04± 0.04	9		0.14± 0.10	10		0.41± 0.27	0.52± 0.35	7
		SOST	0.04± 0.03	0.09± 0.08	11		0± 0	0± 0.01	-		0.02± 0.03	14		0.17± 0.08	0.22± 0.10	12
		CHRD	0.04± 0.03	0.09± 0.07	12		0.01± 0.01	0.02± 0.02	12		0.10± 0.06	12		0.39± 0.18	0.50± 0.23	9
		SOSTDC1	0.03± 0.01	0.07± 0.01	13		0.01± 0.03	0.02± 0.05	11		0.06± 0.07	13		0.36± 0.34	0.45± 0.44	10
		CER1	0.02± 0.04	0.06± 0.10	14		0± 0	0± 0	-		0.01± 0.02	16		0.14± 0.09	0.17± 0.11	14
		GREM1	0± 0	0.01± 0.01	15		0± 0	0± 0	-		0.20± 0.06	9		0.12± 0.09	0.15± 0.12	15
		FSTL5	0± 0	0± 0	-		0± 0	0± 0	-		0.01± 0.01	15		0.07± 0.04	0.09± 0.06	16
